# Supplementary material for: Selection of Lactic Acid Bacteria with In Vitro Probiotic-Related Characteristics from the Cactus Pilosocereus gounellei (A. Weber ex. K. Schum.) Bly. ex Rowl
Source: Foods. 2021 Dec 1;10(12):2960. doi: 10.3390/foods10122960 (PMC8700760; doi:10.3390/foods10122960)
Supplement: Supplementary file 1 [file foods-10-02960-s001.zip]

Archive with 1 entries (1 files):
- foods-1448747-supplementary.pdf
